# Supplementary material for: The Efficiency of Platelet-Rich Plasma (PRP) in Treating Post-Burn and Surgical Scars: A Meta-Analysis Study
Source: J Clin Med. 2025 Nov 30;14(23):8490. doi: 10.3390/jcm14238490 (PMC12692934; doi:10.3390/jcm14238490)
Supplement: Supplementary file 1 [file jcm-14-08490-s001.zip]

Archive with 1 entries (1 files):
- jcm-3748589-supplementary.pdf
